# Supplementary material for: Illuminating Firefly Diversity: Trends, Threats and Conservation Strategies
Source: Insects. 2024 Jan 19;15(1):71. doi: 10.3390/insects15010071 (PMC10815995; doi:10.3390/insects15010071)
Supplement: Supplementary file 1 [file insects-15-00071-s001.zip]

Archive with 2 entries (2 files):
- Supplementary Table S1---New Species.xlsx
- Supplementary Table S2 Community Science Projects.pdf
