# Supplementary material for: Illuminating Firefly Diversity: Trends, Threats and Conservation Strategies
Source: Insects. 2024 Jan 19;15(1):71. doi: 10.3390/insects15010071 (PMC10815995; doi:10.3390/insects15010071)
Supplement: Supplementary file 1 [file insects-15-00071-s001.zip › Supplementary Table S1---New Species.xlsx]

## Sheet: Table S1
Year	List of new species as appeared in original description in published taxonomic publications. (*indicates taxonomic/nomenclatural change/publication year, see Notes column)	Notes ( taxonomic/nomenclature changes, if any)
2001	Pteroptyx asymmetria Ballantyne, 2001
2001	Pteroptyx gelasina Ballantyne, 2001
2001	Pteroptyx similis Ballantyne, 2001 (synonym*)	Pteroptyx similis was synonymised with Pteroptyx bearni Olivier in Olivier & Pic, 1909. See Jusoh et al. (2018).
2001	Pteroptyx truncata Ballantyne, 2001
2001	Luciola (Pygoluciola) kinabalua Ballantyne & Lambkin, 2001 (synonym*)	Currently accepted scientific name: Pygoluciola kinabalua. See Ballantyne & Lambkin (2006)
2003	Luciola hydrophila Jeng, Lai & Yang, 2003 (synonym*)	Currently accepted scientific name: Aquatica hydrophila (Jeng, Lai & Yang, 2003). See Fu et al. (2010)
2004	Curtos pseudosauteri Geisthardt, 2004 (synonym*)	Currently accepted scientific name: Emeia pseudosauteri (Geisthardt, 2004). See Fu et al. (2012).
2004	Lampyroidea maculata Geisthardt & Day, 2004	Recent studies have highlighted similarities between Luciola and Lampyroidea (Ballantyne et al. 2019: 87; Gradinarov & Fanti, 2022: 51). Lampyroidea is treated so far as Taxonomic issue unresolved (Ballantyne et al. 2019)
2005	Lucidina kotbandia Park & Kang, 2005
2006	Luciola leii Fu & Ballantyne, 2006 (synonym*)	Currently accepted scientific name: Aquatica leii (Fu & Ballantyne, 2006)
2006	Cyphonocerus melanopterus Jeng, Yang & Sato, 2006
2006	Cyphonocerus nigrithorax Jeng, Yang & Sato, 2006
2006	Cyphonocerus sylvicola Jeng, Yang & Sato, 2006
2006	Cyphonocerus triangulus Jeng, Yang & Sato, 2006
2006	Callopisma rufoviolacea Kazantsev, 2006
2006	Cheguevaria angusta Kazantsev, 2006
2006	Cheguevaria taino Kazantsev, 2006
2006	Erythrolychni unicolor Kazantsev, 2006
2006	Erythrolychnia nigriventris Kazantsev, 2006
2006	Heterophotinus alius Kazantsev, 2006	Year of publication of new species was 2006 although the published year of the paper was 2007
2006	Heterophotinus constanzae Kazantsev, 2006
2006	Heterophotinus limpioensis Kazantsev, 2006
2006	Heterophotinus merielae Kazantsev, 2006
2006	Heterophotinus nigricollis Kazantsev, 2006
2006	Heterophotinus viridicolor Kazantsev, 2006
2006	Lychnacris konstantinovi Kazantsev, 2006
2006	Lychnacris neslihanae Kazantsev, 2006
2006	Lychnacris pedernalis Kazantsev, 2006
2006	Microdiphot baorucoensis Kazantsev, 2006
2006	Presbyolampis vegaensis Kazantsev, 2006
2006	Robopus branhami Kazantsev, 2006*
2006	Robopus cayeyensis Kazantsev, 2006*
2006	Robopus erythrolytris Kazantsev, 2006*
2006	Robopus kasikus Kazantsev, 2006*
2006	Robopus niger Kazantsev, 2006*
2006	Robopus roseinotatus Kazantsev, 2006
2007	Lamellipalpus constantini Brancucci & Geiser, 2007
2007	Oculogryphus fulvus Jeng, 2007
2007	Lamellipodes masatakai Kawashima, 2007
2007	Lamellipodes tsurui Kawashima, 2007
2007	Diaphanes pectinealis Li & Liang, 2007
2007	Luciola aquatilis Thancharoen, 2007	Currently accepted scientific name: Sclerotia aquatilis (Thancharoen in Thancharoen et al., 2007)
2007	Photinus anisodrilus Zaragoza-Caballero, 2007
2008	Pygoluciola satoi Ballantyne, 2008
2008	Pygoluciola qingyu Fu & Ballantyne, 2008
2008	Lampyris iberica Geisthardt, 2008
2008	Cheguevaria montana Kazantsev, 2008
2008	Heterophotinus yuyinque Kazantsev, 2008
2008	Robopus cordilleraensis Kazantsev, 2008
2009	Atyphella dalmatia Ballantyne, 2009
2009	Atyphella kirakira Ballantyne, 2009
2009	Atyphella lamingtonia Ballantyne, 2009
2009	Gilvainsula similismessoria Ballantyne, 2009
2009	Lloydiella japenensis Ballantyne, 2009
2009	Lloydiella uberia Ballantyne, 2009
2009	Lloydiella wareo Ballantyne, 2009
2009	Magnalata rennellia Ballantyne, 2009
2009	Missimia flavida Ballantyne, 2009
2009	Pygatyphella japenensis Ballantyne, 2009
2009	Pygatyphella karimui Ballantyne, 2009
2009	Pygatyphella kiunga Ballantyne, 2009
2009	Pygatyphella limbatifusca Ballantyne, 2009
2009	Pygatyphella nabiria Ballantyne, 2009
2009	Pygatyphella okapa Ballantyne, 2009
2009	Pygatyphella russellia Ballantyne, 2009
2009	Pygatyphella tomba Ballantyne, 2009
2009	Pygatyphella uberia Ballantyne, 2009
2009	Pygatyphella wisselmerenia Ballantyne, 2009
2009	Palpotreta ramicornis Janisova & Bocakova, 2009 (synonym*)	Currently accepted scientific name: Eugeusis ramicornis (Janisova & Bocakova, 2009)
2010	Emasia dentata Bocakova & Janisova, 2010
2010	Aquatica wuhana Fu, Ballantyne & Lambkin, 2010
2010	Lamellipalpus unicolor Kawashim, 2010
2011	Pteroptyx maipo Ballantyne, 2011	So far only known from Hong Kong
2011	Oculogryphus bicolor Jeng, Branham & Engel, 2011
2011	Cratomorphus halffteri Zaragoza-Caballero, 2011
2012	Macrolampis palaciosi Zaragoza-Caballero, 2012 (synonym*)	Currently accepted scientific name: Photinus palaciosi (Zaragoza-Caballero, 2012)
2013	Australoluciola baduria Ballantyne, 2013
2013	Australoluciola fuscamagna Ballantyne, 2013
2013	Australoluciola fuscaparva Ballantyne, 2013
2013	Australoluciola japenensis Ballantyne, 2013
2013	Australoluciola maxima Ballantyne, 2013
2013	Australoluciola pharusaurea Ballantyne, 2013
2013	Luciola aquilaclara Ballantyne, 2013
2013	Luciola oculofissa Ballantyne, 2013
2013	Medeopteryx clipeata Ballantyne, 2013
2013	Medeopteryx similispupillae Ballantyne, 2013
2013	Poluninius selangoriensis Ballantyne, 2013 (synonym*)	Currently accepted scientific name: Pteroptyx testacea (Motschulsky, 1854). See Jusoh et al. (2018)
2013	Trisinuata apicula Ballantyne, 2013
2013	Trisinuata caudabifurca Ballantyne, 2013
2013	Trisinuata dimidiata Ballantyne, 2013
2013	Photuris mysticalampas Heckscher, 2013
2013	Lychnacris vulpes Kazantsev & Perez-Gelabert, 2013
2013	Robopus oviedoensis Kazantsev & Perez-Gelabert, 2013
2013	Robopus velozi Kazantsev & Perez-Gelabert, 2013
2013	Memoan ciceroi Silveira & Mermudes, 2013 *	This genus was transferred to subfamily Amydetinae (Martin et al. 2019)
2014	Oculogryphus shuensis Jeng & Engel, 2014
2014	Amydetes bellorum Silveira & Mermudes, 2014
2014	Amydetes bolivari Silveira & Mermudes, 2014
2014	Amydetes caetite Silveira & Mermudes, 2014
2014	Amydetes goiana Silveira & Mermudes, 2014
2014	Amydetes itatiaia Silveira & Mermudes, 2014
2014	Amydetes lucernula Silveira & Mermudes, 2014
2014	Amydetes luzecu Silveira & Mermudes, 2014
2014	Amydetes manezinha Silveira & Mermudes, 2014
2014	Amydetes marajoara Silveira & Mermudes, 2014
2014	Amydetes plaumanni Silveira & Mermudes, 2014
2014	Amydetes solaris Silveira & Mermudes, 2014
2014	Amydetes vagalume Silveira & Mermudes, 2014
2014	Amydetes vivianii Silveira & Mermudes, 2014
2014	Ybytyramoan diasi Silveira & Mermudes, 2014
2014	Ybytyramoan monteirorum Silveira & Mermudes, 2014
2014	Ybytyramoan praeclarum Silveira & Mermudes, 2014
2015	Pteroptyx galbina Jusoh, 2015
2015	Pteroptyx gombakia Ballantyne, 2015
2015	Pteroptyx sayangia Ballantyne, 2015
2015	Pteroptyx surabayia Ballantyne, 2015
2015	Pyrophanes elongata Ballantyne, 2015
2015	Pyrophanes similisimma Ballantyne, 2015
2015	Photinus cisteilae Zaragoza-Caballero, 2015
2015	Photinus enyae Zaragoza-Caballero, 2015
2015	Photinus geovanni Zaragoza-Caballero, 2015
2015	Photinus magdalenae Zaragoza-Caballero, 2015
2015	Photinus martini Zaragoza-Caballero, 2015
2015	Photinus mireyae Zaragoza-Caballero, 2015
2015	Photinus navarretei Zaragoza-Caballero, 2015
2015	Photinus paulinae Zaragoza-Caballero, 2015
2015	Photinus sarae Zaragoza-Caballero, 2015
2015	Photinus viridianae Zaragoza-Caballero, 2015
2016	Sclerotia fui Ballantyne, 2016
2016	Triangulara frontoflava Ballantyne, 2016
2016	Robopus oviedoensis Kazantsev & Perez-Gelabert, 2013
2016	Flabellopalpodes brancuccii Bocakova & Bocak, 2016
2016	Flabellopalpodes flavus Bocakova & Bocak, 2016
2016	Flabellopalpodes tamilnaduensis Bocakova & Bocak, 2016
2016	Scissicauda balena Silveira, Mermudes & Bocakova, 2016
2016	Luciuranus dextrus Silveira, Khattar & Mermudes, 2016
2016	Luciuranus jameshooki Silveira, Khattar & Mermudes, 2016
2016	Luciuranus josephi Silveira, Khattar & Mermudes, 2016
2016	Luciuranus sinistrus Silveira, Khattar & Mermudes, 2016
2017	Australoluciola thailandica Sriboonlert, Swatdipong & Sartsanga, 2017
2017	Araucariocladus hiems Silveira & Mermudes, 2017*	Previously in Amydetinae, Martin et al. (2019) reclassified this genus under Lampyridae incertae sedis
2017	Cyphonocerus longicornus Yiu, 2017
2017	Lamprigera taimoshana Yiu, 2017
2017	Luciola tuberculata Yiu, 2017
2017	Medeopteryx hongkongensis Yiu, 2017
2017	Pyrocoelia lunata Yiu, 2017
2017	Vesta sinuata Yiu, 2017
2018	Pteroptyx balingiana, Jusoh, 2018
2018	Pygoluciola dunguna Nada, 2018
2018	Luciuranus carioca Silveira, Souto & Mermudes, 2018
2018	Luciuranus desideratus Silveira, Souto & Mermudes, 2018
2018	Luciuranus magnoculus Silveira, Souto & Mermudes, 2018
2018	Luciuranus takiyae Silveira, Souto & Mermudes, 2018
2018	Oculogryphus chenghoiyanae Yiu & Jeng, 2018 *	Previously in Ototretinae, Martin et al. (2019) reclassified this genus under Lampyridae incertae sedis
2018	Aorphallus cibriani Zaragoza-Caballero & Gutiérrez-Carranza, 2018
2018	Aorphallus consueloae Zaragoza-Caballero & Gutiérrez-Carranza, 2018
2018	Photinus acremophallus Zaragoza-Caballero & Gutiérrez-Carranza, 2018
2018	Photinus aulophallus Zaragoza-Caballero & Gutiérrez-Carranza, 2018
2018	Photinus immigrans Zaragoza-Caballero & Viñolas, 2018
2019	Abscondita berembun Nada, 2019
2019	Abscondita jerangau Nada, 2019
2019	Atyphella telokdalam Ballantyne, 2019
2019	Kuantana menayah Ballantyne, 2019
2019	Luciola jengai Nada, 2019
2019	Luciola niah Jusoh, 2019
2019	Luciola tiomana Ballantyne, 2019
2019	Luciola niah Jusoh, 2019
2019	Pygoluciola bangladeshi Ballantyne, 2019
2019	Pygoluciola matalangao Ballantyne, 2019
2019	Pygoluciola phupan Ballantyne, 2019
2019	Pygoluciola tamarat Jusoh, 2019
2019	Serratia sibuyania Ballantyne, 2019
2019	Photuris walldoxeyi Faust, 2019
2020	Chespirito ballantyneae Ferreira, Keller & Branham, 2020
2020	Chespirito lloydi Ferreira, Keller & Branham, 2020
2020	Chespirito zaragozai Ferreira, Keller & Branham, 2020
2020	Atyphella marigenous Saxton & Bybee, 2020*	Date of publication of the new species registered on Zoobank is 2019 while the actual publication year is 2020. We follow the latter.
2020	Atyphella maritimus Saxton & Powell, 2020*
2020	Psilocladus costae Vaz, Silveira & Rosa, 2020
2020	Photinus abrilae Zaragoza-Caballero & González-Ramírez, 2020
2020	Photinus ahuizotli Zaragoza-Caballero & Domínguez-León, 2020
2020	Photinus anagabrielae Zaragoza-Caballero & Gutiérrez, 2020
2020	Photinus andresi Zaragoza-Caballero & López-Pérez, 2020
2020	Photinus cempoalli Zaragoza-Caballero & Zurita-García, 2020
2020	Photinus chabooae Zaragoza-Caballero & López-Pérez, 2020
2020	Photinus chapingoensis Zaragoza-Caballero & Campos, 2020
2020	Photinus erici Zaragoza-Caballero & Zurita-García, 2020
2020	Photinus florae Zaragoza-Caballero & Cifuentes-Ruiz, 2020
2020	Photinus helgae Zaragoza-Caballero & López-Pérez, 2020
2020	Photinus hendrichsi Zaragoza-Caballero & Cifuentes-Ruiz, 2020
2020	Photinus hidalgoensis Zaragoza-Caballero & Cifuentes-Ruiz, 2020
2020	Photinus hoffmanni Zaragoza-Caballero & Gutiérrez-Carranza, 2020
2020	Photinus hymenodrilus Zaragoza-Caballero & Gutiérrez-Carranza, 2020
2020	Photinus kuakali Zaragoza-Caballero & Vega-Badillo, 2020
2020	Photinus lucilae Zaragoza, 2020
2020	Photinus lynnfaustae Zaragoza-Caballero & Rodríguez-Mirón, 2020
2020	Photinus maculiventris Zaragoza-Caballero & Rodríguez-Mirón, 2020
2020	Photinus malinalli Zaragoza-Caballero & González-Ramírez, 2020
2020	Photinus malinalxochiltlae Zaragoza-Caballero & González-Ramírez, 2020
2020	Photinus marcelae Zaragoza-Caballero & Domínguez-León, 2020
2020	Photinus marquezi Zaragoza, 2020
2020	Photinus mayorgae Zaragoza-Caballero & Cifuentes-Ruiz, 2020
2020	Photinus molangoensis Zaragoza-Caballero & Domínguez-León, 2020
2020	Photinus morronei Zaragoza, 2020
2020	Photinus ojiviformis Zaragoza-Caballero & Rodríguez-Mirón, 2020
2020	Photinus temazcalli Zaragoza-Caballero & González-Ramírez, 2020
2020	Photinus tepetzala Zaragoza-Caballero & Vega-Badillo, 2020
2020	Photinus tepeyollotli Zaragoza-Caballero & Vega-Badillo, 2020
2020	Photinus tezozomoci Zaragoza-Caballero & López-Pérez, 2020
2020	Photinus vegai Zaragoza-Caballero & Cifuentes-Ruiz, 2020
2020	Photinus westcotti Zaragoza-Caballero, 2020
2020	Photinus xipei Zaragoza-Caballero & Vega-Badillo, 2020
2020	Photinus zacualtipanensis Zaragoza-Caballero & Domínguez-León, 2020
2020	Photinus zempoalensis Zaragoza-Caballero & Zurita-García, 2020
2020	Photinus zongolicaensis Zaragoza-Caballero & Domínguez-León, 2020
2021	Lamprigera alticola Dong & Li, 2021
2021	Lamprigera luquanensis Dong & Li, 2021
2021	Lamprigera magnapronotum Dong & Li, 2021
2021	Photuris anna Heckscher, 2021
2021	Photuris eliza Heckscher, 2021
2021	Photuris sellicki Heckscher, 2021
2021	Photuris sheckscheri Heckscher, 2021
2021	Luciola singapura Jusoh & Ballantyne, 2021
2021	Cratomorphus leoneli Lima, Silveira, Vasconcelos-da Fonseca & Zaragoza-Caballero, 2021
2021	Costalampys bella Silveira, Roza, Vaz & Mermudes, 2021
2021	Costalampys capixaba Silveira, Roza, Vaz & Mermudes, 2021
2021	Costalampys delicata Silveira, Roza, Vaz & Mermudes, 2021
2021	Costalampys joanae Silveira, Roza, Vaz & Mermudes, 2021
2021	Costalampys minima Silveira, Roza, Vaz & Mermudes, 2021
2021	Micronaspis gabrielae Vaz, Rocha & Silveira, 2021
2021	Cratomorphus limai Zaragoza-Caballero, Domínguez-León & González-Ramírez, 2021
2021	Microphotus curvophallus Zaragoza-Caballero, Vega-Badillo & Cifuentes-Ruiz, 2021
2021	Microphotus morronei Zaragoza-Caballero, López-Pérez & Rodríguez-Mirón, 2021
2021	Microphotus robustophallus Zaragoza-Caballero, Domínguez-León & González-Ramírez, 2021
2021	Tenaspis chamelensis Zaragoza-Caballero, López-Pérez & Rodríguez-Mirón, 2021
2022	Amydetes alexi Campello, Vaz, Mermudes & Silveira, 2022
2022	Amydetes marolae Campello, Vaz, Mermudes & Silveira, 2022
2022	Memoan conani Campello, Vaz, Mermudes & Silveira, 2022
2022	Afrodiaphanes pulcher Fanti & Pankowski, 2022
2022	Chespirito costae Ferreira, Keller & Ivie, 2022
2022	Chespirito hintoni Ferreira, Keller & Ivie, 2022
2022	Chespirito milleri Ferreira, Keller & Ivie, 2022
2022	Zoiudo araucariorum Roza, Mermudes & Silveira, 2022
2022	Zoiudo rosae Roza, Mermudes & Silveira, 2022
2022	Petalacmis triplehorni Silveira & Branham, 2022
2022	Emeia pulchra Zhu & Zhen, 2022
2022	Pyrocoelia cenwanglaoensis Zhu & Zhen, 2022
2022	Pyrocoelia rubrothorax Zhu & Zhen, 2022
2023	Photinus tilae Gutiérrez-Carranza & Zaragoza-Caballero, 2023
2023	Photinus favilai Gutiérrez-Carranza & Zaragoza-Caballero, 2023
2023	Pyropyga julietafierroae Gutiérrez-Carranza & Zaragoza-Caballero, 2023
2023	Andecladodes aguilerai Juárez-Noé & González-Coro, 2023
2023	Medeopteryx alacauda Sriboonlert, Swatdipong & Sartsanga, 2023
2023	Medeopteryx incisura Sriboonlert, Swatdipong & Sartsanga, 2023
2023	Medeopteryx isaanensis Sriboonlert, Swatdipong & Sartsanga, 2023
2023	Medeopteryx maehongsonensis Sriboonlert, Swatdipong & Sartsanga, 2023
2023	Photinus acutiformis Zaragoza-Caballero & Cifuentes-Ruiz, 2023
2023	Photinus aliciarodriguezae Zaragoza-Caballero & López-Pérez, 2023
2023	Photinus alobulatus Zaragoza-Caballero & Domínguez-León, 2023
2023	Photinus angieae Zaragoza-Caballero & Domínguez-León, 2023
2023	Photinus apahtzii Zaragoza-Caballero & López-Pérez, 2023
2023	Photinus barrerae Zaragoza-Caballero & Rodríguez-Mirón, 2023
2023	Photinus branhami Zaragoza-Caballero & Rodríguez-Mirón, 2023
2023	Photinus chanantzkua Zaragoza-Caballero & Domínguez-León, 2023
2023	Photinus chipirietetsi Zaragoza-Caballero & Vega-Badillo, 2023
2023	Photinus chpirii Zaragoza-Caballero & Cifuentes-Ruiz, 2023
2023	Photinus churekuai Zaragoza-Caballero & Cifuentes-Ruiz, 2023
2023	Photinus cushingi Zaragoza-Caballero & Rodríguez-Mirón, 2023
2023	Photinus deynisi Zaragoza-Caballero & González-Ramírez, 2023
2023	Photinus diegoriverai Zaragoza-Caballero & Domínguez-León, 2023
2023	Photinus enioi Zaragoza-Caballero & Domínguez-León, 2023
2023	Photinus ferreirai Zaragoza-Caballero & Cifuentes-Ruiz, 2023
2023	Photinus fridakhaloae Zaragoza-Caballero & González-Ramírez, 2023
2023	Photinus guanajuatensis Zaragoza-Caballero & López-Pérez, 2023
2023	Photinus guillermodeltoroi Zaragoza-Caballero & Rodríguez-Mirón, 2023
2023	Photinus heciariya Zaragoza-Caballero & Vega-Badillo, 2023
2023	Photinus independentiae Zaragoza-Caballero & Rodríguez-Mirón, 2023
2023	Photinus javierfigueroai Zaragoza-Caballero & Rodríguez-Mirón, 2023
2023	Photinus juanrulfoi Zaragoza-Caballero & Domínguez-León, 2023
2023	Photinus julietabrambilae Zaragoza-Caballero & Domínguez-León, 2023
2023	Photinus kaedii Zaragoza-Caballero & González-Ramírez, 2023
2023	Photinus kardiophallus Zaragoza-Caballero & López-Pérez, 2023
2023	Photinus leobonillai Zaragoza-Caballero & Domínguez-León, 2023
2023	Photinus lewisae Zaragoza-Caballero & López-Pérez, 2023
2023	Photinus marthae Zaragoza-Caballero & Cifuentes-Ruiz, 2023
2023	Photinus mazuritae Zaragoza-Caballero & González-Ramírez, 2023
2023	Photinus miriamae Zaragoza-Caballero & González-Ramírez, 2023
2023	Photinus nayarensis Zaragoza-Caballero & González-Ramírez, 2023
2023	Photinus ortegae Zaragoza-Caballero & Rodríguez-Mirón, 2023
2023	Photinus papk&ua Zaragoza-Caballero & Vega-Badillo, 2023
2023	Photinus potosina Zaragoza-Caballero & López-Pérez, 2023
2023	Photinus pumesere Zaragoza-Caballero & Vega-Badillo, 2023
2023	Photinus papkandua Zaragoza-Caballero & Vega-Badillo, 2023
2023	Photinus schlingeri Zaragoza-Caballero & González-Ramírez, 2023
2023	Photinus silveirai Zaragoza-Caballero & González-Ramírez, 2023
2023	Photinus tamarae Zaragoza-Caballero & López-Pérez, 2023
2023	Photinus taumari Zaragoza-Caballero & González-Ramírez, 2023
2023	Photinus tepehuani Zaragoza-Caballero & Cifuentes-Ruiz, 2023
2023	Photinus tucaari Zaragoza-Caballero & Vega-Badillo, 2023
2023	Photinus wasbaeuri Zaragoza-Caballero & González-Ramírez, 2023
2023	Photinus wixarika Zaragoza-Caballero & Domínguez-León, 2023
2023	Photinus xilonae Zaragoza-Caballero & Vega-Badillo, 2023
2023	Photinus zacatecana Zaragoza-Caballero & López-Pérez, 2023
2023	Photinus zuritai Zaragoza-Caballero & Cifuentes-Ruiz, 2023
2023	Scissicauda antennata Zeballos, Roza & Silveira in, 2023*	Previously Scissisauda in subfamily Amydetinae
2023	Scissicauda asymmetrica Zeballos, Roza & Silveira, 2023*
2023	Scissicauda aurata Zeballos, Roza & Silveira, 2023*
2023	Scissicauda biflabellata Zeballos, Roza & Silveira, 2023*
2023	Scissicauda gomesi Zeballos, Roza & Silveira in, 2023*
2023	Scissicauda jamari Zeballos, Roza & Silveira, 2023*
2023	Scissicauda neyi Zeballos, Roza & Silveira, 2023*
2023	Scissicauda truncata Zeballos, Roza & Silveira, 2023*
2023	Triangulara sunderbanensis Ghosh, Sarkar & Chakraborty, 2023

## Sheet: Caption
Supplementary Table 1. List of new firefly species from 2001 to 2023 based on original name. Taxonomical or nomenclatural changes are noted whenever possible.

## Sheet: SpeciesCount Analysis
Year	Count of New Species		Year	Count of References for taxonomic publication (original description of species)		Decade	No. of new species	No. of taxonomic papers
2001	5		2001	1		2021-2030	98	21
2003	1		2003	1		2011-2020	143	31
2004	2		2004	2		2001-2010	72	23
2005	1		2005	1		Grand Total	313	75
2006	27		2006	3
2007	7		2007	6
2008	6		2008	4
2009	20		2009	2
2010	3		2010	3
2011	3		2011	3
2012	1		2012	1
2013	19		2013	4
2014	17		2014	2
2015	16		2015	2
2016	11		2016	4
2017	8		2017	3
2018	12		2018	6
2019	14		2019	2
2020	42		2020	4
2021	20		2021	7
2022	13		2022	7
2023	65		2023	7
Grand Total	313		Grand Total	75
Region	No. of New Species
Caribbean Islands	28
Central America	115
East Asia	26
Europe	2
North America	7
Oceania	34
South & Southeast Asia	50
South America	49
Sub-Saharan Africa	1
West & Central Asia	1
Grand Total	313
Subfamily	No. of New Species
Amydetinae	17
Cheguevariinae	3
Chespiritoinae	6
Cladodinae	1
Cyphonocerinae	5
Lampyrinae	172
Luciolinae	82
Photurinae	7
Psilocladinae	1
Ototretinae	10
Lampyridae incertae sedis (Uncertain placement)	9
TOTAL	313
